# Supplementary material for: The brain anatomy of attention-deficit/hyperactivity disorder in young adults – a magnetic resonance imaging study
Source: PLoS One. 2017 Apr 13;12(4):e0175433. doi: 10.1371/journal.pone.0175433 (PMC5391018; doi:10.1371/journal.pone.0175433)
Supplement: S10 Map — (GZ) [file pone.0175433.s011.gz]

Archive with 1 entries (1 files):
- md-ctos.nii
